# Supplementary material for: N, S Co-Coordinated Zinc Single-Atom Catalysts for N-Alkylation of Aromatic Amines with Alcohols: The Role of S-Doping in the Reaction
Source: Nanomaterials (Basel). 2023 Jan 21;13(3):445. doi: 10.3390/nano13030445 (PMC9919690; doi:10.3390/nano13030445)
Supplement: Supplementary file 1 [file nanomaterials-13-00445-s001.zip]

Archive with 1 entries (1 files):
- nanomaterials-2174949-supplementary.pdf
